# Supplementary material for: European training requirements in Neonatology 2021—towards a unified training standard for Neonatologists
Source: Pediatr Res. 2025 Jan 31;98(3):848–52. doi: 10.1038/s41390-025-03840-5 (PMC12507670; doi:10.1038/s41390-025-03840-5)
Supplement: Supplementary file 1 — Supplemental information [file 41390_2025_3840_MOESM1_ESM.xlsx]

## Sheet: Sheet1
Appendix 1 - Summary of key competencies from the ETR Neonatology Version 3.0
Objectives	Competences
1) Resuscitation and stabilisation ETR Neonatology 6.4.1 Family care and care of the newborn baby 6.4.5 Fluid balance, thermoregulation and renal failure 6.4.8 Cardiorespiratory intensive care 6.4.11 Resuscitation/stabilisation 6.4.14 Communication skills and counselling 6.4.15 Ethics	Provides antenatal counselling, resuscitation, and stabilisation of a critically ill newborn. Institutes and leads neonatal resuscitation and stabilisation according to the latest European Resuscitation Council (ERC)/International Liaison Committee on Resuscitation (ILCOR) Guidelines and respective national and institutional guidelines. 1. Performs antenatal counselling, knows the leading causes …
2) The very and extremely preterm infant ETR Neonatology 6.4.1 Family care and care of the newborn baby 6.4.4 Neurology 6.4.5 Fluid balance, thermoregulation and renal failure 6.4.8 Cardiorespiratory intensive care	Cares for the very preterm (<32 weeks gestation) and extremely preterm infants (<28 weeks gestation). Performs transition at the threshold of viability and recognises the risk factors for morbidity and mortality of this highly vulnerable group of neonates. 5. Understands the physiology of transition in the very and extremely preterm infant born at the threshold of viability, including thermoregul…
3) The moderate and late preterm infant ETR Neonatology 6.4.1 Family care and care of the newborn baby 6.4.5 Fluid balance, thermoregulation and renal failure 6.4.7 Haematology and transfusion 6.4.8 Cardiorespiratory intensive care 6.4.10 Congenital anomalies and genetic disease 6.4.11 Resuscitation/stabilisation	Cares for the moderate preterm and late preterm infants (≥32 weeks gestation). Performs transition and institutes all diagnostic and therapeutic measures in healthy and critically compromised preterm infants. 10. Provides respiratory support for infants with IRDS, TTN, meconium aspiration, PTX and PPHN. 11. Examines the newborn baby clinically, recognises injuries associated with the birthing pro…
4) Cardiorespiratory failure ETR Neonatology 6.4.8 Cardiorespiratory intensive care 6.4.10 Congenital anomalies and genetic disease 6.4.11 Resuscitation/ stabilisation governance 6.4.15 Ethics	Cares for infants with cardiorespiratory failure. Manages emergencies resulting from cardiac or respiratory causes. Understands the pathophysiology of neonatal circulation and neonatal breathing and recognises specific diseases. 16. Institutes and maintains full cardiorespiratory intensive care for neonates, enabling organ perfusion and oxygenation following latest guidelines on fluid and drug pr…
5) Life-threatening infection ETR Neonatology 6.4.3 Immunity and infection 6.4.14 Communication skills and counselling	Cares for infants with life-threatening infection. Knows principles of pathophysiology, pathogenesis and clinical presentation of neonatal infections. Performs physical examination and recommends diagnostic testing. 23. Performs antenatal counselling for vertical transmittable diseases transplacental, intrapartum and postpartum (TORCH, HBV, HIV, SARS-Cov2). Knows national recommendations for hygi…
6) Brain-injured newborn ETR Neonatology 6.4.4 Neurology 6.4.14 Communication skills and counselling 6.4.15 Ethic	Cares for the brain-injured newborn. Performs clinical examinations, assesses integrity of the brain using neurophysiologic and imaging tools, initiates therapy and recommends post discharge care and follow-ups of high-risk neonates. 28. Identifies abnormal neurological behaviour, prioritises differential diagnosis of the crying, jittery, hypotonic neonate or the neonate presenting with seizures …
7) Nutrition of the critically ill newborn ETR Neonatology 6.4.5 Fluid balance, thermoregulation and renal failure 6.4.6 Nutrition, feeding, gastro-intestinal and hepatic disease 6.4.10 Congenital anomalies and genetic disease	Manages nutritional needs of critically ill newborns. Cares for neonates with gastrointestinal emergencies and collaborates interprofessionally with paediatric radiologists and paediatric surgeons to advance patient care. 32. Assesses nutritional requirements, knows principles of standardised parenteral nutrition and formulates a balanced feeding plan in a gestational age specific manner. 33. Rec…
8) Surgical problems ETR Neonatology 6.4.1 Family care and care of the newborn baby 6.4.5 Fluid balance, thermoregulation and renal failure 6.4.10 Congenital anomalies and genetic disease: 6.4.13 Structured clinical hand over	Provides care to patients in the NICU with surgical problems in collaboration with paediatric and subspecialty surgeons. 36. Provides preoperative and postoperative care including sedation and analgesia to infants in the NICU with surgical problems. 37. Performs antenatal counselling, establishes a disease-specific management plan for delivery and performs neonatal management acquired acute and c…
9) Single system diseases ETR Neonatology 6.4.4 Neurology 6.4.6 Nutrition, feeding, gastro-intestinal and hepatic disease 6.4.9 Metabolism and endocrine disorders 6.4.10 Congenital anomalies and genetic disease	Manages patients with acute common single system diseases in an inpatient setting. 41. Retinopathy of prematurity (ROP). 42. Pathological hearing test, congenital and acquired deafness. 43. Neonatal abstinence syndrome (NAS). 44. Dermatologic disorders in the first days of life, including birthmarks, hemangiomas, transient vascular phenomena, transient skin eruptions and infectious conditions of …
10) Broncho pulmonary dysplasia ETR Neonatology 6.4.3 Immunity and infection 6.4.5 Fluid balance, thermoregulation and renal failure 6.4.8 Cardiorespiratory intensive care	Cares for infants at risk and with established bronchopulmonary dysplasia. 46. Knows epidemiology and preventive strategies of BPD. 47. Performs diagnostic studies of BPD and manages infants with all stages of BPD including cardiac remodelling and pulmonary hypertension. 48. Forms a post-discharge management plan in close collaboration with families, involving specialists and therapists, respecti…
11) Difficult care conference ETR Neonatology 6.4.1 Family care and care of the newborn baby 6.4.12 Ward organisation / Management skills / Clinical governance 6.4.14 Communication skills and counselling 6.4.15 Ethics	Leads difficult care conferences, including discontinuation of life support. Identifies system failures and contributes to a culture of safety and improvement. 49. Manages difficult medical and emotional settings with empathy, maintains a critical incident reporting system, adheres to principles of medicolegal responsibilities and importance of documentation. 50. Obtains informed consent from par…
12) Neonatal transport, patient flow management and transition of care ETR Neonatology 6.4.1 Family care and care of the newborn baby 6.4.2 Transport of the newborn baby 6.4.5 Fluid balance, thermoregulation and renal failure 6.4.13 Structured clinical hand over 6.4.12 Ward organisation / Management skills / Clinical governance	Coordinates transport of critically ill newborns, manages transition of care: routine sign-out, change of service. 52. Prepares quickly and efficiently for taking over patient responsibility by gathering patient history, performing clinical exams and checking technical installation and equipment. 53. Manages technical breakdowns and unexpected clinical emergencies out of hospital. 54. Practices a…
13) Infant and family centred developmental care ETR Neonatology 6.4.1 Family care and care of the newborn baby 6.4.13 Structured clinical hand over 6.4.14 Communication skills and counselling	Cares for infants and families in a development-oriented environment, has the long term outcome of the infant in mind. Supports a culture of involving parents and adheres to the standards for infant- and family-centred developmental care. 57. Adheres to the basic principles of IFCDC, including sensitive care, mindfulness of the relationships between infants, families and professionals, and indivi…
